# Supplementary material for: A polyomavirus peptide binds to the capsid VP1 pore and has potent antiviral activity against BK and JC polyomaviruses
Source: eLife. 2020 Jan 21;9:e50722. doi: 10.7554/eLife.50722 (PMC6974358; doi:10.7554/eLife.50722)
Supplement: Supplementary file 2. [file elife-50722-supp2.xls]

## Sheet: Supplemental Table S2
Supplemental Table S2. Additional peptide information (mean±SD, n=2)
Peptide Name	Sequence	AlphaScreen VP1 IC50 (µM)	Relative IC50 (vs D1min)
TAT-D1min	GRKKRRQRRR-PEG2-APQWMLPLLLGLY-NH2	0.0027±0.00013	0.67
D1min-TAT	Ac-APQWMLPLLLGLY-PEG2-GRKKRRQRRR	< 0.0015, <0.0015	< 0.38
D1min TRI01	Ac-APQ-NH2	ND	> 62500
D1min TRI02	Ac-PQW-NH2	100±5.1	26000
D1min TRI03	Ac-QWM-NH2	ND	> 62500
D1min TRI04	Ac-WML-NH2	88±1.4	22000
D1min TRI05	Ac-MLP-NH2	200±9.3	49000
D1min TRI06	Ac-LPL-NH2	ND	> 62500
D1min TRI07	Ac-PLL-NH2	130±5.3	33000
D1min TRI08	Ac-LLL-NH2	160±11	41000
D1min TRI09	Ac-LLG-NH2	7.3±0.17	1800
D1min TRI10	Ac-LGL-NH2	ND	> 62500
D1min TRI11	Ac-GLY-NH2	ND	> 62500
biotin-D122	biotin-GGGGAPGGANQRTAPQWMLPLLLGLY	ND	ND
D122-biotin	APGGANQRTAPQWMLPLLLGLYGGGGK-biotin	ND	ND
D122-ex-biotin	APGGANQRTAPQWMLPLLLGLYGTVTPGGGGK-biotin	ND	ND
